# Supplementary material for: A Proteomic View of the Cross-Talk Between Early Intestinal Microbiota and Poultry Immune System
Source: Front Physiol. 2020 Feb 13;11:20. doi: 10.3389/fphys.2020.00020 (PMC7031415; doi:10.3389/fphys.2020.00020)
Supplement: Supplementary file 2 [file Table_1.XLSX]

## Sheet: Taxon composition (microbiome)
Supplementary Table 1. Taxon composition in ileum of broilers at 10 days of age
	Ileum 10d
Genus-level	S	L	CF	C2
Bifidobacterium	4.47002e-05	8.91091e-06	0	0.000680539
Eggerthella	9.65852e-05	8.69329e-05	0	9.02122e-05
Enterococcus	0.268933	0.0487281	0.315907	0.331682
Lactobacillus	0.685121	0.629999	0.617214	0.576585
Pediococcus	6.12911e-05	0	0	0
Streptococcus	0.00528741	0.00224409	0.0015095	0.00347857
Candidatus Savagella	0.00385473	0.265674	0.0550763	0.0625579
Clostridium	0.00174899	4.79275e-05	0.00046574	0.000226134
Blautia	0.0054229	0.0167818	0.00150725	0.00421493
Butyrivibrio	0.000544162	0.00097758	0.000217143	0.000552367
Coprococcus	0.00196713	0.00181048	0.00041367	0.0014156
Dorea	0.00164457	0.00303012	0.000626076	0.000923175
Ruminococcus	0.00876605	0.00904497	0.00230479	0.00756468
Faecalibacterium	0.000925655	0.00801156	0.00209237	0.00182758
Oscillospira	0.000338239	0.00042445	0.000174562	0.000206266
Coprobacillus	0.00044429	0.000382636	2.2769e-05	0.000203289
cc_115	0.000774936	0.000755373	5.77051e-05	0.000303719
Citrobacter	4.5784e-05	3.77056e-05	0	4.02962e-05
Escherichia	0.000127658	4.90511e-05	5.0058e-05	0.00127344
Halomonas	0.00239622	9.82145e-06	0	2.31857e-05
BioProject ID PRJNA552855, previously published by Rodrigues et al. (2019)
Lactic acid bacteria mixture (L), Citrobacter freundii (CF) , Citrobacter spp. (C2) or saline (S) control treatment
