# Supplementary material for: A Proteomic View of the Cross-Talk Between Early Intestinal Microbiota and Poultry Immune System
Source: Front Physiol. 2020 Feb 13;11:20. doi: 10.3389/fphys.2020.00020 (PMC7031415; doi:10.3389/fphys.2020.00020)
Supplement: Supplementary file 6 [file Table_5.xlsx]

## Sheet: Inflammation-related proteins
Supplementary Table 5. Differentially expressed proteins (DEPs) profiling identified by Ingenuity Pathway Analysis to be associated with inflammatory annotation in ileum of 10 day-old broilers
Inflammation-related proteins	LxS	CFxS	C2xS
	Log2
ACE	0	-3.32193
ACTA1
ADA	-1
ARF6	1.26303		1.37851
ATP1A2	-0.68		-0.505891
ATP1B1			-1.32193
ATP6V1B2			0.678072
BLMH		-1.32193
BSG	1.07039
CALB1			-0.678072
CHMP4B	-0.51		-0.678072
CKB	1.72247		-3.32193
CTSD		0.847997
EIF2A			3
GLG1	-0.678072	-2
HDAC1		-2
HMGB1	0.765535
HSPA5			-0.321928
HSPA8			-0.505891
ITGA1	0.847997	0.678072	0.678072
LECT2	1.80735		2.35
LETM1			1.26303
MYH9	-0.321928
MYL9	1.26303		0.76
OVT	-0.321928
PARP1		-1.72247
PHB	-0.505891
PKM		-0.321928
PRDX1		-0.678072
PRSS2	-1.32193		-1.32
PSMD1		-2
RAP1B			1.4
SCP2	-1
SDHB			0.925999
SPINK5	-1		0.584963
TGM2		-0.505891
TPI1		0.584963
TUBB3	1.32193		1.53
XDH	-1.32193
Lactic acid bacteria (L), Citrobacter freundii (CF) or Citrobacter spp. (C2) in relation to control (S) treatment
