# Supplementary material for: A Proteomic View of the Cross-Talk Between Early Intestinal Microbiota and Poultry Immune System
Source: Front Physiol. 2020 Feb 13;11:20. doi: 10.3389/fphys.2020.00020 (PMC7031415; doi:10.3389/fphys.2020.00020)
Supplement: Supplementary file 7 [file Table_6.XLSX]

## Sheet: Spearman's rank correlation
Supplementary Table 6. Spearman’s rank correlation matrix of the dominant microbial populations and inflammantion-related proteins in the ileum of 10 day-old broilers
	Enterococcus	Lactobacillus	Streptococcus	C. Savagella	Blautia	Dorea	Ruminococcus	Escherichia
ARF6	-0.32	-0.63	-0.11	0.74	0.21	0.21	0.21	0.33
ATP6V1B2	0.77	-0.77	0.26	-0.26	-0.26	-0.26	-0.26	0.82
BSG	-0.77	0.26	-0.26	0.77	0.77	0.77	0.77	-0.82
CKB	-0.95	0.63	-0.32	0.32	0.63	0.63	0.63	-1
CTSD	0.26	-0.26	-0.77	-0.26	-0.77	-0.77	-0.77	0
EIF2A	0.77	-0.77	0.26	0.26	-0.26	-0.26	-0.26	0.82
HMGB1	-0.77	0.26	-0.26	0.77	0.77	0.77	0.77	-0.82
ITGA1	-0.32	-0.32	-0.63	0.95*	0.32	0.32	0.32	-0.5
LECT2	-0.32	-0.63	-0.11	0.74	0.21	0.21	0.21	0.33
LETM1	0.77	-0.77	0.26	-0.26	-0.26	-0.26	-0.26	0.82
MYL9	-0.32	-0.21	-0.11	0.95*	0.63	0.63	0.63	-0.33
RAP1B	0.77	-0.77	0.26	0.26	-0.26	-0.26	-0.26	0.82
SDHB	0.77	-0.77	0.26	0.26	-0.26	-0.26	-0.26	0.82
SPINK5	0.95*	-0.63	0.32	-0.32	-0.63	-0.63	-0.63	1
TPI1	0.26	-0.26	-0.77	-0.26	-0.77	-0.77	-0.77	0
TUBB3	-0.32	-0.63	0.11	0.74	0.21	0.21	0.21	0.33
*p-value= 0.051
